# Supplementary material for: Case Report: First Confirmed Case of Coinfection of SARS-CoV-2 With Choclo orthohantavirus
Source: Front Trop Dis. 2021 Nov 10;2:769330. doi: 10.3389/fitd.2021.769330 (PMC8594034; doi:10.3389/fitd.2021.769330)
Supplement: Supplementary file 3 [file Table_1.xlsx]

## Sheet: Table
	Supplementary Table 1. Diagnostic tests for SARS-CoV-2 and Choclo orthohantavirus.
	Sampling data					COVID-19 tests				HPS tests
	Symptoms onset date (SOD)	Sample	Sampling day	Days from SOD	Type of sample	RT-PCR SARS-CoV-2	IgA/IgM-CLIA	IgG-CLIA	PRNT80	IgG-SIA (1:200)	IgG-SIA (1:100)	IgM-SIA (1:200)	IgM-SIA (1:100)	IgM-EIA	Nested PCR CHOV	Sanger Sequencing	Illumina Sequencing
	2020-03-08	Sample 1	2020-03-14	6	Serum/Nasopharyngeal swab	Detected (Ct 34)	Negative (0.194)	Negative (0.185)	__	Negative	Negative	Negative	Negative	Negative (0.26)	Not detected	__	__
		Sample 2	2020-03-16	8	Serum/plasma	__	Indeterminate (0.461)	Indeterminate (1.415)	0/0	Negative	Negative	Negative	Negative	Negative (0.31)	Not detected	__	__
		Sample 3	2020-03-17	9	Serum/plasma	__	Positive (1.613)	Positive (4.827)	0/0	Negative	Negative	Negative	Negative	Negative (0.34)	Detected	98.23% CHOV	CHOV
		Sample 4	2020-03-19	11	Serum/plasma	__	Positive (7.326)	Positive (27.853)	1/20	Negative	Negative	Negative	Negative	Negative (0.40)	Not detected	__	__
		Sample 5	2020-03-24	16	Plasma	__	Positive (8.374)	Positive (36.306)	1/160	Negative	Negative	Negative	Negative	Negative (1.09)	Not detected	__	__
		Sample 6	2020-04-06	29	Serum/plasma	__	Positive (8.639)	Positive (35.727)	1/80	Indeterminate	Positive	Negative	Negative	Negative (0.88)	Not detected	__	__
		Sample 7	2020-04-09	32	Nasopharyngeal swab	Detected (Ct 34)	__	__	__	__	__	__	__	__	__	__	__
		Sample 8	2020-04-23	46	Nasopharyngeal swab	Detected (Ct 36)	__	__	__	__	__	__	__	__	__	__	__
		Sample 9	2020-05-07	60	Nasopharyngeal swab	Not detected (Ct >43)	__	__	__	__	__	__	__	__	__	__	__
		Sample 10	2020-05-11	64	Nasopharyngeal swab	Not detected (Ct >43)	__	__	__	__	__	__	__	__	__	__	__
		Sample 11	2021-04-05	~12 months	Serum/plasma	__	Positive (8.639)	Positive (35.727)	>1/640	Indeterminate	Positive	Negative	Negative	Negative (0.88)	Not detected	__	__
	COVID-19: coronavirus disease 2019; HPS: hantavirus pulomary syndrome; SARS-CoV-2: severe acute respiratory syndrome coronavirus 2; CHOV: Choclo orthohantavirus; RT-PCR: real time reverse transcription polymerase chain reaction; Ct: cycle threshold; PCR: polymerase chain reaction; CLIA: chemiluminescent immunoassay; SIA: strip immunoblot assay; PRNT80: 80% plaque reducction neutralization test; I…
