# Supplementary material for: Case Report: First Confirmed Case of Coinfection of SARS-CoV-2 With Choclo orthohantavirus
Source: Front Trop Dis. 2021 Nov 10;2:769330. doi: 10.3389/fitd.2021.769330 (PMC8594034; doi:10.3389/fitd.2021.769330)
Supplement: Supplementary file 5 [file Table_3.xlsx]

## Sheet: Hoja1
	Supplementary Table 3. Acknowledgment table with GenBank accession numbers from orthohantavirus’ reference sequences used for phylogenetic analysis.
	DQ285046.1 Choclo virus
	KM597161.1 Choclo virus
	AF395443.1 Calabazo virus
	KF481954.1 Necocli virus
	AF482715.1 Oran virus
	DQ345763.1 Neembucu
	AF482713.1 Bermejo virus
	AF482714.1 Lechiguanas virus
	AF325966.1 Andes virus
	AY228237.1 Andes virus
	NC_003466.1 Andes virus
	EF576661.1 Hantavirus sp. Paranoa
	EF571895.1 Araraquara-like virus
	AF482716.1 Maciel virus
	AF482717.1 Pergamino virus
	U09488.1 New York hantavirus
	AF000140.1 Cano Delgadito virus
	DQ285566.1 Cano Delgadito virus
	L36929.1 Bayou virus
	GQ200820.1 Bayou virus
	DQ256126.1 Catacamas virus
	U54575.1 Muleshoe hantavirus
	U52136.1 Rio Mamore hantavirus
	FJ532244.1 Rio Mamore virus
	AF133254.1 Rio Mamore virus
	KF584259.1 Rio Mamore
	AF005727.1 Laguna Negra virus
	KP202359.1 Laguna Negra virus
	L37904.1 Sin Nombre virus
	AF281851.1 Sin Nombre hantavirus
	KF537003.1 Sin Nombre virus
	NC_005216.1 Sin Nombre virus
	L33683.1 Convict Creek
	EF534079.1 Playa de Oro hantavirus
	M34011.1 Prospect Hill virus
	U47136.1 Prospect Hill virus
	U19302.1 Isla Vista virus
	U31535.1 Isla Vista virus
	L39949.1 Black Creek Canal virus
	AB689163.1 Black Creek Canal virus
	U11427.1 El Moro Canyon hantavirus
	U11429.1 El Moro Canyon hantavirus
	KC422348.1 Juquitiba virus strain
	KF913850.1 Juquitiba virus strain
	AY740633.1 Araucaria virus strain
	AY740630.1 Araucaria virus strain
	AB689164.1 Maporal viru
	MG785209.1 Maripa hantavirus
	JX465422.1 Longquan virus
	AJ410615.1 Dobrava virus
	AJ009773.1 Dobrava virus
	M14626.1 Hantaan virus
	AY675349.1 Soochong virus
	U35255.1 Khabarovsk hantavirus
	AJ011646.1 Topografov hantavirus
	HM756286.1 Eothenomys miletus hantavirus
	M32750.1 Puumala virus
	X61035.1 Puumala virus
	AF184988.1 Hantavirus Gou3
	NC_005236.1 Seoul virus
	AM397664.1 Thailand virus
	Z69991.1 Tula virus
	NC_010704.1 Thottapalayam virus
	EU929072.1 Asama virus
	KC880341.1 Asikkala virus
	KC631782.1 Bowe virus
	KX551960.1 Bruges hantavirus
	EF543524.1 Cao Bang virus
	NC_038384.1 Dabieshan virus
	KT899701.1 Eothenomys eleusis
	EU072480.1 Hantavirus Fusong-Mf-682
	KJ420559.1 Imjin virus
	HQ834695.1 Jeju virus
	KJ857341.1 Kenkeme virus
	KM102247.1 Laibin virus
	AY267347.1 Maporal virus
	KR072621.1 Nova virus
	FJ539166.1 Oxbow virus
	KU950713.1 Quezon virus
	HM015223.1 Rockport virus
	JX465423.1 Yakeshi virus
	NC_043527.1 Seewis virus
	KU934010.1 Tigray hantavirus
	KP013578.1 Adler hantavirus
	KM853162.1 Hantavirus NMAp117
	KC490917.1 Anjozorobe hantavirus
	AB675463.1 Hokkaido virus
	JX465412.1 Lianghe virus
	AF288299.1 Hantavirus L99
	AM998808.2 Serang virus
	KP878313.1 Dobrava-Belgrade
	DQ138142.1 Muju virus
